# Supplementary material for: Increase in the Inflammatory Marker GlycA over 13 Years in Young Adults Is Associated with Poorer Cognitive Function in Midlife
Source: PLoS One. 2015 Sep 25;10(9):e0138036. doi: 10.1371/journal.pone.0138036 (PMC4583455; doi:10.1371/journal.pone.0138036)
Supplement: S1 Table — (XLSX) [file pone.0138036.s002.xlsx]

## Sheet: Variables
	Variable	Label	Values
1	Attention_domain_unadjusted	Attention cognitive domain unadjusted z-score
2	Information_processing_ speed_domain_unadjusted	Information processing speed cognitive domain unadjusted z-score
3	Executive_function_domain_unadjusted	Executive function cognitive domain unadjusted z-score
4	Visual_spatial_ domain_unadjusted	Visual spatial cognitive domain unadjusted z-score
5	Memory_domain_unadjusted	Memory cognitive domain unadjusted z-score
6	Age_v6	Age at cognitive assesment (yrs)
7	Sex	Gender	0-Female; 1-Male
8	Origin	Father's country of birth grouped by continent‎	1-Israel; 2-Europe; 3-Asia; 4-North Africa
9	Education	Education, highest level	1-University graduate ; 2-High school graduate; 3-High school not graduated (9-12 yrs); 4-Elementary school (≤ 8 yrs)
10	Adult_SES	Adult SES ‎(ICBS ranking)‎
11	Childhood_SES	Childhood SES ‎(ICBS ranking)‎
12	Physical_activity	Leisure-time vigorous activity for at least 20 minutes at baseline	0-No; 1-Yes
13	BMI_v4	BMI at baseline ‎(kg/m2) ‎
14	BMI_v5	BMI at follow-up ‎(kg/m2) ‎
15	SmokingStatus_v4	Smoking status at baseline	0-Never; 1-Former; 2-Current
16	SmokingStatus_v5	Smoking status at follow-up	0-Never; 1-Former; 2-Current
17	GlycA_v4	GlycA (µmol/L) at baseline
18	GlycA_v5	GlycA (µmol/L) at follow-up

## Sheet: Data
Attention_domain_unadjusted	Information_processing_ speed_domain_unadjusted	Executive_function_domain_unadjusted	Visual_spatial_ domain_unadjusted	Memory_domain_unadjusted	Age_v6	Sex	Origin	Education	Adult_SES	Childhood_SES	Physical_activity	BMI_v4	BMI_v5	SmokingStatus_v4	SmokingStatus_v5	Date_v4	Date_v5	GlycA_v4	GlycA_v5
-2.34		-0.49	-0.46	-1.69	49.9	1	3	3	5	3	0	20.72	21.9	0	0	1990-10-23	2003-01-13	240.867	305.662
-1.19	-1.2	-1.83	-0.77	-1.56	50.6	0	2	2	3	1	0	18.16	19.23	2	2	1990-09-25	2003-01-13	275.852	387.181
-0.7	-1.4	0.14	0.85	-0.35	50.8	1	4	2	3	3	0	23.61	28.59	0	0	1990-10-15	2003-01-13	264.391	432.954
-0.13		0.28	1.17	0.58	49.9	1	3	2	3	5	0	22.88	24.9	0	0	1990-12-19	2003-01-14	265.012	455.789
0.41	0.8	0.41	-1.46	-0.98	49	0	2	3	3	2	0	22.09	28.89	0	0	1990-12-31	2003-01-14	323.022	452.115
0.16	-0.15	-0.54	-0.46		48.5	0	4	3	3	4	0	25.34	31.8	2	2	1990-05-29	2003-01-14	173.186	326.283
-0.45	-0.89	0.7	-0.77	0.76	49.8	1	4	4	2	4	0	29.3	34.48	2	1	1990-11-07	2003-01-15	311.088	407.093
0.17	0.25	0.03	-0.14	-0.09	49.7	0	1	1	4	3	0	22.41	23.11	0	0	1991-02-13	2003-01-15	190.38	298.475
0.56	0.66	-0.94	0.85	-1.29	50.1	1	3	1	2	5	1	29.41	29.79	2	2	1991-05-15	2003-01-20	315.761	418.21
0.38	0.26	0.91	0.22	1.16	49.9	0	1	1	1	1	0	20.87	22.2	0	0	1990-02-13	2003-01-20	308.176	306.243
0.41	0.23	0.21	0.85	0.4	50.5	1	4	1	3	1	0	26.65	31.5	2	1	1989-12-18	2003-01-20	327.285	330.715
-0.1	-1.42	0.39	1.17	0.36	49.9	1	3	1	2	3	0	23.46	26.94	0	0	1990-12-19	2003-01-20	262.734	293.937
-0.58	-1.59	-0.94	-1.77	0.89	50.5	1	2	4	2	4	0	30.05	29.64	0	0	1989-12-11	2003-01-20	352.412	409.778
0.13	-0.24	0.02	-0.14	-1.29	50.3	1	2	3	3	1	0	21.8	21.13	0	0	1990-12-11	2003-01-20	241.817	276.988
-0.27	-1.22	-0.38	0.85	-1.44	50.5	1	1	3	2	5	0	23.31	24.96	2	2	1991-02-20	2003-01-20	221.284	350.389
0.64	0.36	-0.29	-0.14	1.09	50.7	0	2	1	2	1	0	22.53	30	0	0	1990-04-03	2003-01-21	143.593	344.41
0.11	-0.01	-0.15	0.54		49.3	0	1	2	2	5	0	19.53	21.95	0	0	1990-09-17	2003-01-21	0	379.397
0.05	-0.05	0.33	0.22	0.09	50.4	0	4	2	2	3	0	26.52	30.93	2	2	1990-09-25	2003-01-21	365.105	438.936
0.33	0.01	-0.09	0.85	0.45	48.8	0	2	1	1	2	0	26.87	30.96	1	1	1990-04-04	2003-01-22	251.009	375.19
-0.26	-0.2	-0.43	-0.14	-0.89	48.9	0	2	2	2	2	0	18.36	21.13	0	0	1991-04-10	2003-01-22	265.181	354.837
-0.19	-1.45	-0.29	0.85	-1.18	51.6	1	3	3	5	2	0	25.62	27.84	0	0	1990-11-05	2003-01-22	326.272	361.345
-0.02	-0.15	-0.42	1.53	0.02	50.2	1	4	2	3	1	0	21.09	24.91	1	2	1990-05-28	2003-01-27	207.537	376.565
-0.2	-0.12	-1.85	-2.4	-1.33	50.6	0	3	3	3	6	0	28.24	31.53	0	0	1990-11-05	2003-01-27	368.476	483.785
0.3	1.48	0.27	0.85	1.16	50.2	1	2	1	1	1	0	36.13	37.89	2	1	1991-06-05	2003-01-27	0	384.833
0.67	0.47	-0.1	-0.46	-1.29	50.3	1	3	3	5	6	1	23.07	27.87	0	0	1990-07-18	2003-01-29	343.46	415.757
0.93	1.6	1.56	0.22	0.83	49.8	1	3	2	2	6	1	20.4	22.29	2	2	1989-12-06	2003-01-29	301.761	403.348
-0.63	0.89	-0.24	0.54	0.6	49.1	1	3	1	2	2	0	20.36	20.9	0	0	1990-05-15	2003-01-30	205.822	311.016
0.89	1.58	1.27	1.85	1.09	49.6	1	2	1	1	1	1	22.4	23.09	0	0	1990-05-07	2003-01-30	226.082	342.25
0.86	1.25	0.82	1.85	0.78	49.4	1	4	3	3	4	0	19.53	22.52	2	1	1990-07-11	2003-01-30	234.506	303.622
0.66	0.17	-0.37	0.85	-0.62	49.4	1	3	3	6	5	0	28.08	29.85	0	0	1990-02-05	2003-01-30	332.498	353.565
0.08	0.08	0.82	1.53	0.25	49.4	1	1	3	5	6	0	18.8	20.61	0	0	1991-03-13	2003-02-03	210.909	348.2
0.19	-0.27	0.36	-0.46	0.8	51.2	0	1	3	3	6	0	25.88	29.44	2	2	1991-01-09	2003-02-04	282.247	309.993
0.45	-0.46	-0.36	0.22	-0.16	50.1	1	1	4	5	6	0	22.02	26.65	0	0	1990-02-14	2003-02-04	215.049	303.425
0.65	0.89	0.28	-0.14	1.03	49.7	1	4	1	1	1	1	26.9	27.47	0	0	1990-11-27	2003-02-04	0	330.643
-0.09	-1.17	-0.59	-0.46	0.42	51.5	1	4	4	3	1	0	24.27	25.11	1	1	1990-05-01	2003-02-01	277.856	318.401
0.45	0.98	0.66	0.54	0.27	50.7	0	2	1	2	1	0	19.34	22.76	0	0	1989-12-20	2003-02-05	184.786	295.823
0.11	-0.65	-1.21	0.85	0.89	51.5	0	4	3	3	5	0	25.31	27.76	0	0	1990-09-10	2003-02-05	281.993	315.629
-2.44	-1.36	-0.86	-0.77	0.16	49.4	1	4	2	3	3	0	23.26	26.04	0	0	1990-11-06	2003-02-05	259.904	350.183
-0.24	-0.54	-0.4	-0.77	0.76	50.8	0	3	2	3	4	0	27.79	26.72	1	2	1990-02-14	2003-02-10	291.971	327.053
-0.19	-0.66	-1.04	-1.46	-1.36	50	1	2	4	5	5	0	25.13	23.84	1	1	1991-05-28	2003-02-10	0	359.271
-0.79	-0.08	-0.71	-0.77	-2.42	49.6	0	1	3	3	5	0	28.45	28.41	1	1	1990-07-09	2003-02-10	330.471	315.039
-0.71	-0.37	-0.82	-1.09	-0.22	51.4	0	1	3	3	6	0	21.76	24.63	2	2	1990-06-26	2003-02-13	286.163	373.897
0.85	1.28	0.93	1.17	-1.46	50.5	0	2	2	3	2	0	23.65	30.34	2	1	1990-10-17	2003-02-13	362.736	496.312
0.15		0.03	-0.46	-0.24	51	0	4	3	5	5	0	24.7	24.26	2	2	1990-11-27	2003-02-13	306.798	312.281
0.24		-0.96	-1.77	-1.42	50.9	1	1	3	5	4	0	22.75	24.79	2	2	1990-08-01	2003-02-13	294.211	361.392
0.77	1.41	0.28	-1.09	1.09	49.6	1	4	1	1	3	1	24.35	25.67	2	2	1990-02-19	2003-02-13	404.263	288.145
0.13	1.12	-0.24	0.85	1.09	48.9	1	3	3	3	5	0	28.33	29.69	0	0	1990-04-24	2003-02-13	298.834	343.067
0.55	-0.36	0.3	-1.46	-0.87	50.6	1	3	3	4	6	0	27.69	30.58	0	0	1990-02-26	2003-02-13	276.481	360.483
0.19	-0.1	-0.24	-0.46	-0.55	49.9	0	1	3	3	6	1	23.79	25.83	2	2	1990-12-17	2003-02-17	178.035	268.708
-3.87		-1.26	-1.46	-2.42	50.7	0	1	3	5	6	0	30.12	34.53	2	2	1990-10-15	2003-02-17	258.325	335.377
-0.55	-2.35	0.31	-0.46	-1.04	49.9	0	1	3	3	6	0	21.43	20.14	2	2	1990-10-31	2003-02-17	266.878	320.092
-0.34	-0.2	-0.69	0.85	-1.4	51.6	1	3	3	3	1	0	23.41	24.1	0	0	1990-10-09	2003-02-17	306.665	356.398
0.21	0.8	0.43	0.22	0.67	49.5	0	3	2	3	5	0	19.56	21.02	0	0	1990-02-26	2003-02-18	222.188	353.613
0.2	-0.12	0.99	0.22	-0.69	49.2	1	1	3	3	3	0	34.33	37.77	2	2	1990-02-07	2003-02-18	263.028	307.654
0.28	0.19	0.58	0.22	0.27	51.7	1	4	1	1	2	0	27.23	30.5	0	0	1990-07-10	2003-02-18	263.336	317.318
0.8	1.34	0.44	0.54	0.85	50.4	1	4	1	1	5	0	21.55	27.48	0	0	1990-05-16	2003-02-18	233.717	348.317
0.55	0.94	0.49	-0.46	-1.04	48.7	1	1	3	4	6	0	23.67	26.51	2	2	1991-01-29	2003-02-18	276.862	459.149
-0.55	-0.74	0.82	-1.09	0.51	49.9	1	1	1	1	5	0	25.23	28.67	0	0	1991-01-15	2003-02-18	252.566	365.551
-0.19	-0.21	-0.77	1.17		49.3	1	3	1	2	3	0	23.02	26.34	0	0	1990-08-15	2003-02-19	230.219	350.028
-0.38	-0.81	-0.01	1.53	0.65	49.9	1	4	3	3	4	0	31.59	34.86	2	2	1990-03-27	2003-02-19	340.333	360.521
0.28	0.19	0.37	2.16	0.91	51.2	1	2	1	1	1	1	27.41	29.72	1	1	1990-02-13	2003-02-19	295.162	404.561
0.65	0.6	0.71	0.85	1.03	50.6	1	2	1	2	2	1	22.46	24.01	0	0	1990-06-27	2003-02-19	245.537	346.845
0.32	1.05	0.71	0.22	0.58	50.9	1	4	2	3	2	0	21.43	22.13	0	0	1990-12-11	2003-02-19	229.173	349.11
-1.15	-1.11	-0.39	-1.46	-0.04	49.7	0	3	2	2	6	0	22.7	26.03	2	1	1990-11-27	2003-02-19	258.305	320.27
-0.48	-1.49	0.14	-0.46	-1.64	49.4	1	1	3	2	6	0	27.48	32.3	2	1	1990-12-19	2003-02-19	332.41	363.489
-1.14	-2.19	-0.81	-0.14	0.29	49.6	0	2	3	4	4	0	30.86	31.82	0	0	1990-05-16	2003-02-24	311.418	357.918
0.42	0.56	-0.45	1.17	0.36	50.5	1	2	2	2	1	0	23.34	25.97	0	0	1991-02-27	2003-02-24	241.704	315.115
0.38	-0.28	0.44	0.85	0.49	50.5	1	3	3	2	2	0	30.41	32.06	0	0	1991-03-04	2003-02-24	296.488	355.717
0.54	0.74	-1.15	-1.09	-1.98	49	1	3	3	3	6	1	29.62	29.34	0	0	1990-08-08	2003-03-03	398.257	304.52
0.14	0.43	0.29	0.54	0.89	49.2	1	2	1	1	1	0	21.55	24.21	0	0	1991-03-06	2003-03-03	305.734	354.19
-0.21	-0.71	0.4	0.85	0.89	48.9	1	3	3	5	5	0	30.13	29.31	1	2	1990-03-21	2003-03-03	311.825	358.162
0.23	-0.3	0.18	0.85	0.02	49.5	0	3	1	1	4	1	21.93	23.08	0	0	1991-03-27	2003-03-03	221.578	349.7
0.25	0.05	-0.36	-0.46	-0.29	51.2	0	2	1	1	3	0	20.61	24.23	0	0	1989-12-26	2003-03-04	242.714	353.927
-0.02	-0.51	-0.26	0.22	0.96	49.7	1	1	3	5	6	0	25.07	26.35	0	0	1990-02-06	2003-03-04	313.716	436.824
0.57	0.91	0.96	1.53	0.49	50.8	1	2	1	1	2	0	22.08	24.06	0	0	1990-05-15	2003-03-04	209.976	315.301
0.52	0.97	0.88	-0.46	0.96	48.4	1	3	1	1	1	0	26.92	28.99	1	2	1990-12-04	2003-03-05	274.115	383.17
0.35	0.59	0.22	1.53	-1.64	50.2	1	2	3	2	3	0	28.97	31.21	0	0	1990-10-01	2003-03-05	302.3	342.866
0.16	-0.02	1.19	-0.14	-1.78	50.7	1	3	3	2	6	0	24.69	27.77	2	2	1991-03-20	2003-03-10	286.601	365.131
0.29	-0.33	0.23	0.85	0.96	51.4	1	2	2	3	1	0	30.49	35.12	2	2	1990-09-17	2003-03-10	254.195	377.582
0.04	0.05	0.44	-1.46	0.96	50.5	0	3	3	3	3	0	19.65	23.57	0	0	1990-09-24	2003-03-10	283.607	389.244
-0.25	-0.27	0.36	0.22	0.51	50	0	1	1	2	4	0	26.69	26.9	2	2	1989-12-05	2003-03-10	237.952	323.503
-1.54	-1.16	-0.48	-1.77	-2.24	51.6	1	2	3	2	2	0	27.93	39.3	0	2	1990-11-21	2003-03-10	226.139	363.815
0.2	0.69	-0.18	-0.46	0.96	48.2	0	2	2	2	4	0	20.73	21.47	0	0	1991-03-12	2003-03-11	208.754	300.117
0.56	1.51	0.14	0.22	0.13	50.8	1	1	3	3	4	0	32.51	34.67	0	0	1989-12-11	2003-03-11	361.331	445.477
0.22	-2.07	1.05	-1.46	-2.16	48.8	1	3	3	3	4	0	29.98	33.17	2	2	1990-06-11	2003-03-11	207.661	382.584
-0.64	-0.7	-0.3	-0.46	0.8	49.1	0	2	1	2	2	0	21.68	24.32	0	0	1990-06-25	2003-03-11	275.935	385.735
0.34		-0.98	0.54	0.16	48.4	1	1	3	3	3	0	31.26	35.85	2	2	1991-03-05	2003-03-12	359.919	382.285
-0.46	-0.22	-0.75	0.22	0.29	51.3	0	1	2	3	2	0	21.36	24.97	0	0	1991-05-20	2003-03-12	0	426.843
-0.02	-0.71	0.06	-0.14	0.96	49.8	0	3	3	6	6	0	21.31	22.76	2	2	1990-02-05	2003-03-12	307.434	356.862
0.35	0.13	-1.06	-0.77	1.03	49	0	3	3	3	3	0	29.63	32.73	1	2	1991-03-12	2003-03-12	271.473	344.505
0.75	0.72	0.42	-1.46	0.89	49.6	0	4	1	2	3	0	20.51	22.71	2	2	1990-08-27	2003-03-12	169.529	304.192
0.07	0.29	0.05	0.22	0.23	48.5	1	1	3	2	4	1	25.36	28.91	0	0	1990-05-02	2003-03-12	252.188	401.744
0.55	0.42	-0.12	0.22	-0.29	48.7	1	4	1	1	2	0	21.21	21.83	2	2	1989-12-11	2003-03-12	237.458	328.905
0.09	-1.12	-0.03	-1.77	-0.49	48.9	1	1	2	2	5	1	22.12	24.36	0	0	1990-07-16	2003-03-12	225.75	310.135
-0.45	-0.36	-0.63	-0.46	1.03	49.8	0	4	1	2	5	0	18.89	20.3	0	0	1991-03-13	2003-03-17	218.325	281.07
-0.38	-0.14	0.34	0.85	0.96	48.7	1	2	1	2	4	1	22.31	25.56	0	0	1990-06-12	2003-03-17	195.522	354.719
-0.75	-1.56	-0.82	-1.46	-1.71	49.8	1	2	3	5	4	0	26.75	28.83	2	1	1990-01-17	2003-03-12	219.208	289.438
0.03	0.18	-1.08	1.17	0.49	48.3	1	1	3	2	6	0	20.97	21.93	2	2	1990-10-09	2003-03-17	271.498	345.705
0.07	0.46	-0.27	-0.14	0.29	48.9	1	3	3	5	5	1	25.16	26.93	0	0	1990-05-01	2003-03-17	275.942	316.545
0.21	-0.5	-0.27	0.22	1.23	49.4	1	1	3	5	5	0	20.43	23.52	1	1	1990-08-07	2003-03-18	196.762	293.645
-0.39	-0.07	-1.15	-0.77	-2.42	48.4	0	1	3	2	5	0	22.02	21.8	2	2	1990-09-04	2003-03-18	216.861	324.936
0.48	0.42	0.21	-0.46	0.27	50.3	1	3	2	2	1	0	27.61	32.12	2	2	1990-07-24	2003-03-18	303.776	374.182
-1.91		-2.1	-1.77		49.1	1	3	3	5	3	0	29.68	36.93	0	0	1990-05-16	2003-03-18	352.232	475.729
0.02	0.38	0.07	-1.77	-2.04	48.6	1	3	3	4	6	1	25.13	26.91	0	0	1990-01-09	2003-03-24	147.301	347.134
0.26	0.18	0.03	0.22	1.03	48.7	1	1	3	4	5	0	24.86	29.67	2	2	1990-08-06	2003-03-24	368.483	448.469
0.47	1.13	0.78	1.85	0.83	49.3	0	2	1	2	4	1	18.51	19.19	0	0	1990-07-17	2003-03-24	265.691	345.1
0.48	1.27	0.77	0.22	0.29	49.2	1	3	1	1	2	0	26.34	28.59	0	0	1990-05-16	2003-03-24	260.894	333.386
-0.84	-0.88	-1.87	-0.77	-1.98	50	0	1	2	3	3	0	21.72	21.77	1	2	1989-12-27	2003-03-24	261.956	337.895
-0.64		-0.49		-1.71	49.5	0	3	2	3	5	0	28.56	37.6	2	2	1990-11-07	2003-03-24	261.411	477.544
0.91	1.06	1.25	-0.46	1.03	50.2	1	3	2	3	4	0	22.56	23.36	2	2	1991-02-11	2003-03-24	238.029	376.936
0.5	-0.14	0.71	1.17	0.51	48.9	1	3	2	3	6	0	22.25	25.6	2	1	1990-06-25	2003-03-25	262.37	433.982
-0.56	-2.64	-0.31	-0.77	0.91	49.7	1	3	1	3	5	0	25.79	28.26	0	0	1990-12-26	2003-03-20	229.001	363.964
0.02	0.13	-0.26	0.85	-0.37	49.1	1	2	3	2	3	0	20.98	26.71	0	0	1990-06-12	2003-03-25	152.616	428.898
0.7	0.83	0.75	0.54	0.83	51.2	1	1	3	3	5	0	24.6	26.41	0	0	1990-11-20	2003-03-25	190.238	274.411
0.2	-0.32	0.98	0.54	0.71	49.1	1	2	3	1	5	0	24.98	29.49	0	0	1990-04-18	2003-03-25	285.96	364.714
0.09	0.41	-0.31	-0.46	0.83	50.2	0	2	2	2	1	1	25.82	37.32	2	1	1990-04-24	2003-03-25	292.066	433.823
-0.1	-1.06	-0.36	-1.46	0.22	49.6	0	4	3	5	2	0	24.28	27.27	2	2	1990-07-18	2003-03-25	276.104	400.31
-0.27	-0.54	-1.02	-1.77	-0.35	49.1	0	1	3	3	5	0	23.87	25.36	2	2	1990-10-09	2003-03-26	279.35	359.139
-0.35	-0.32	0.05	-0.14	-0.42	50.2	1	2	2	3	1	0	24.26	22.6	0	0	1990-09-12	2003-03-26	327.467	389.891
0.38	0.48	0.26	0.22	0.42	49.6	0	2	1	1	1	0	23.2	21.18	1	2	1991-03-04	2003-03-26	194.64	233.794
0.82	2.57	1.66	1.53	-0.09	49.1	1	4	1	1	2	0	24.19	25.43	0	0	1990-12-11	2003-03-26	236.987	308.136
0.16	-0.46	-0.67	0.22	0.25	49.5	0	1	3	3	5	0	22.45	24.36	0	0	1990-02-20	2003-03-26	294.489	408.787
-0.7	-0.1	-1.14	-1.09	0.29	49.5	1	3	3	3	5	0	23.19	26.36	0	0	1990-07-24	2003-03-24	307.783	398.257
0.77	1.66	0.83	0.54	0.58	50	1	4	1	1	6	1	23.7	26.6	0	0	1990-03-07	2003-04-01	143.132	259.657
-0.51	-0.54	-0.48	0.22	0.36	49.4	1	3	2	3	4	0	22.53	25.17	2	2	1990-01-30	2003-04-01	198.713	359.658
0.22	0.34	0.85	1.53	0.16	48.5	1	4	2	4	6	0	28.93	31.69	2	1	1990-07-03	2003-04-01	258.04	326.313
0.78	2.07	0.06	-0.14	0.02	49.9	0	4	1	2	5	0	22.56	23.75	2	2	1991-02-12	2003-04-01	184.856	396.532
0.27	0.88	-0.08	-0.14	0.36	49.2	0	1	2	3	5	0	19.03	23.05	2	2	1990-01-30	2003-04-01	333.965	356.175
0.34		-0.21	-1.46	0.29	48.3	0	3	3	2	5	0	25.15	25.53	2	2	1991-04-29	2003-04-01	275.651	408.026
-0.06	-0.94	-0.26	0.22	0.09	48.3	1	4	2	5	3	0	23.76	24.18	1	1	1991-02-18	2003-04-02	154.413	243.83
0.72	0.06	0.63	0.54	0.78	48.5	0	2	1	1	1	0	25.67	31.55	0	0	1990-01-17	2003-04-02	330.151	348.043
-0.1	0.63	0.32	1.53	0.23	49	1	2	1	1	2	1	23.66	26.41	0	0	1991-02-25	2003-04-02	296.66	406.67
-0.08	0.25	0.48	1.53	-1.62	49.5	1	2	2	2	3	0	22.25	24.85	0	0	1990-02-21	2003-04-02	307.392	345.349
-0.19	-0.93	-1.42	0.54	-0.13	50.5	0	3	1	2	3	0	25.08	26.95	0	0	1991-02-26	2003-04-02	286.105	378.877
0.05	-0.14	-0.08	-0.46	-1.18	49	1	4	4	2	2	0	31.46	32.97	0	0	1991-01-07	2003-04-07	278.052	394.215
-0.98		-1.63	-2.08	-1.64	48.9	1	2	3	2	2	0	22.65	27.35	0	0	1990-11-27	2003-04-07	262.108	418.1
-3.9		3	-1.46	-1.78	49.4	0	1	3	6	6	1	21.62	24.47	2	2	1990-06-13	2003-04-08	238.844	398.54
0.52	1.63	1.13	0.54	0.22	50.3	1	4	1	2	1	1	25.39	27.29	2	2	1990-05-21	2003-04-08	251.823	497.287
0.45	0.78	0.94	0.54	-1.18	49	0	4	1	2	3	0	22.73	25.18	0	0	1991-02-27	2003-04-08	309.781	408.516
-0.27	-1.11	0.29	-0.46	-0.35	50.4	0	4	3	3	5	0	27.44	31.31	2	2	1990-09-04	2003-04-08	221.514	398.654
-0.02	0	0.09	-0.77	-1.69	48.7	0	2	1	3	3	0	19.19	20.59	0	0	1991-03-27	2003-04-09	229.312	348.442
-0.2	0.47	0.02	0.54	0.67	49.6	0	3	3	2	6	0	21.83	23.39	0	0	1990-12-18	2003-04-09	193.904	324.551
0.3	-0.08	0.39	-0.46	-0.4	50.5	1	3	3	5	3	1	22.7	23.45	2	2	1991-01-08	2003-04-09	191.576	315.496
-0.04	-0.1	-0.22	1.17	0.42	49.1	1	1	3	4	3	0	33.54	40.22	2	1	1991-03-11	2003-04-09	300.775	404.162
0.62	0.82	0.71	0.85	0.78	49.8	1	4	2	2	3	0	25.28	27.56	2	2	1990-04-18	2003-04-14	279.374	356.905
-0.39	-0.42	-0.28	-0.14	0.96	50.1	1	2	1	1	3	0	27.5	28.96	0	0	1990-01-31	2003-04-14	199.9	285.574
-0.1	0.38	-0.28	0.85	0.38	50	1	1	1	3	2	1	23.32	25.1	0	0	1991-01-09	2003-04-14	276.484	321.33
0.35	0.82	0.08	0.54	-0.02	50.1	1	1	2	5	6	1	34.8	29.78	2	1	1990-10-01	2003-04-15	327.701	342.045
0.23	1.4	0.51	0.22	0.83	49.5	1	3	2	2	5	1	28.83	34.42	0	0	1990-09-03	2003-04-15	261.575	363.401
0.56	0.73	0.79	1.17	-1.2	49	1	2	2	2	5	0	27.5	29.07	0	0	1989-01-03	2003-04-28	310.232	332.344
0.06	-0.06	-0.74	-1.46	-0.35	49.6	1	4	3	3	3	0	22.08	22.56	2	2	1991-05-22	2003-04-28	0	364.977
0.5	1.57	1.11	0.54	1.09	48.7	1	4	1	2	5	0	23.59	25.51	0	0	1989-11-21	2003-04-28	0	348.364
0.2	0.63	0.81	0.85	-0.16	49.1	0	1	3	3	5	0	22.71	24.07	2	2	1991-02-11	2003-04-28	192.697	327.516
-0.52	-0.4	-0.96	-1.77	-1.49	50.7	0	4	3	3	3	0	21.67	23.02	2	2	1990-03-14	2003-04-28	216.042	381.429
0.56	0.61	0.35	-0.14	0.31	50.4	1	4	4	2	1	0	26.74	30.43	1	2	1990-06-26	2003-04-28	295.034	391.937
0.6	0.17	0.62	0.22	-0.17	49.4	1	1	3	2	3	0	27.26	29.83	0	0	1990-07-23	2003-04-28	260.183	380.835
0.2	0.3	-0.59	-0.46	0.23	50	1	1	1	2	5	0	26.03	31.66	2	2	1990-03-21	2003-04-29	0	391.748
0.5	0.99	0.55	0.54	0.34	50.4	1	4	3	4	4	1	30.76	29.8	2	2	1989-12-20	2003-04-29	320.699	361.399
0.37	0.41	-0.58	0.54	0.36	50.6	0	4	1	2	5	0	22.94	27.33	0	0	1990-07-04	2003-04-29	277.01	483.677
0.45		0	-1.46	0.09	49.2	1	3	3	3	3	0	23.02	23.97	0	0	1989-12-11	2003-04-29	225.554	339.851
0.12	-0.32	-0.56	0.22	0.89	49.6	1	4	3	4	5	0	22.82	25.45	0	0	1990-01-09	2003-04-29	199.121	361.184
-1.08	-2.19	-0.63	-0.77	-0.17	50	1	1	3	3	6	1	22.53	21.97	1	1	1990-05-21	2003-04-29	161.291	320.651
-0.02	0.12	-0.04	0.54	0.09	50.1	0	3	1	2	2	0	21.85	22.61	1	1	1990-10-02	2003-04-30	279.591	338.811
0.54	0.31	0.04	0.22	0.09	49.2	1	3	3	5	5	1	22.4	25.93	0	0	1990-10-22	2003-04-30	271.209	381.57
-1.12	-2.12	-1.21	-1.46	-1.62	50	1	4	3	3	6	0	29.41	31.85	0	0	1991-02-26	2003-04-30	332.561	532.387
0.55	0.34	0.24	-1.77	1.09	50.5	0	2	1	1	3	0	22.87	28.05	0	0	1990-03-14	2003-04-30	256.34	493.34
0.08	0.12	-0.04	-0.46	-2.42	48.5	0	2	3	3	5	0	21.99	23.48	0	0	1990-01-24	2003-05-05	257.999	359.74
0.27	0.34	0.5	0.54	0.83	50	1	3	1	1	3	0	20.26	24.54	0	0	1990-08-15	2003-05-05	145.291	313.294
-0.08	-0.25	0.44	0.22	0.91	49.9	0	4	1	2	3	0	21.47	21.84	2	2	1990-10-02	2003-05-08	310.715	414.585
-0.08	-0.38	-1.49	-1.09	-1.36	49	0	4	1	4	4	0	28.92	32.91	0	0	1990-01-08	2003-05-08	249.165	414.022
0.21	0.11	0.46	0.85	0.29	48.4	1	2	1	1	2	1	22.34	25	2	2	1991-01-14	2003-05-12	298.935	496.89
-0.38		-0.98	-1.77	0.45	49.7	1	3	3	2	3	1	28.07	29.92	2	2	1991-02-26	2003-05-12	310.635	455.233
0.56	0.81	1.19	1.53	0.96	49.5	1	3	2	2	6	1	24.08	26.83	2	2	1990-10-29	2003-05-12	293.466	405.481
0.31	-0.07	0.21	-1.77	-1.24	49.1	1	1	2	4	6	0	27.4	30.86	0	0	1990-10-08	2003-05-13	286.919	385.17
0.44	0.47	1.37	0.22	0.09	49.4	1	2	2	3	5	0	23.87	25.87	2	2	1991-03-12	2003-05-13	324.406	400.981
-0.16	-0.08	-0.31	-0.14	0.96	49.3	0	2	1	2	3	0	24.81	28.05	0	0	1991-02-04	2003-05-13	249.833	335.637
0.13	-0.11	-0.35	0.22	1.09	48.9	0	3	1	3	3	0	24.77	27.33	0	0	1991-03-11	2003-05-13	302.517	427.208
0.83	1.85	1.06	0.22	0.98	49.9	0	2	1	2	1	1	19.41	24.58	0	0	1990-08-13	2003-05-13	266.971	308.745
0.02	0.16	-0.06	-0.14	-0.55	49.3	1	3	3	5	6	0	23.04	26.98	2	2	1991-03-19	2003-05-14	279.329	424.44
-1.82	-0.76	-1.48	-1.77	-0.78	49.8	0	3	2	4	6	0	28.03	32.4	0	0	1991-02-13	2003-05-14	280.011	436.231
-0.98	-1.47	-1.65	-1.77	-1.94	50.8	1	1	3	5	5	1	24.74	28.25	0	0	1990-10-15	2003-05-19	336.189	380.207
0.72	0.27	-0.49	0.54	0.09	49.4	0	4	1	1	2	0	22.91	23.72	0	0	1991-01-08	2003-05-19	331.154	325.255
0.4	0.29	0.96	0.22	1.09	49.7	0	4	2	1	3	0	21.48	23.51	2	1	1990-01-15	2003-05-19	306.711	407.769
0.63	0.55	0.17	-0.77	0.67	49.1	0	1	2	2	6	1	21.36	22.7	2	1	1990-02-20	2003-05-20	296.717	360.072
0.06	0.55	-0.01	0.85	0.49	50.4	1	4	1	1	2	0	20.57	22.29	0	0	1989-01-02	2003-05-20	164.888	281.25
0.06	-0.89	0.26	-0.46	-0.62	50.6	1	2	2	2	1	0	20.93	21.94	0	0	1990-12-26	2003-05-20	316.863	371.78
0.38	-0.3	0.17	0.54	0.65	50.3	1	3	3	2	6	1	26.65	28.31	2	2	1990-12-04	2003-05-21	284.205	362.705
-0.26	-0.07	-0.22	0.85	0.16	50.1	1	3	1	1	4	1	28.68	29.87	0	0	1990-04-04	2003-05-21	210.678	392.725
0.37	0.81	-0.44	-1.77	0.83	50.1	0	2	2	3	3	0	25.73	27.14	0	0	1991-02-12	2003-05-21	329.413	384.094
0.21	0.05	-0.02	-0.14	0.58	49.1	0	4	3	3	4	0	31.03	38.94	0	0	1990-11-19	2003-05-21	342.535	453.032
0.14	0.5	0.57	-0.46	-0.07	49.3	1	2	4	3	2	0	19.1	22.44	0	0	1990-05-22	2003-05-21	190.614	311.77
-0.59	-1.02	-1.26	-0.14	0.58	49.9	1	3	3	4	4	0	25.81	30.25	2	2	1991-04-08	2003-05-26	273.321	386.264
-0.68	-0.18	-0.2	0.22		49.2	1	4	4	2	2	0	21.56	25.99	2	2	1990-12-18	2003-05-26	222.111	370.793
0.33	0.48	-0.07	0.54	0.67	49.1	0	4	2	2	2	0	25.09	27.33	2	2	1990-07-03	2003-05-26	246.766	300.768
-2.14	-0.32	-1	0.85	0.76	49.9	0	4	2	3	5	0	35.01	36.07	2	2	1990-06-25	2003-05-26	333.311	431.56
-0.39	0.4	-1.02	-0.14	0.51	49.5	0	2	1	1	2	0	23.21	25.92	0	0	1990-12-10	2003-05-27	348.726	462.818
-0.18	-0.11	-0.98	-1.77	-0.91	49.7	1	2	3	5	2	0	30.83	32.38	2	2	1990-05-08	2003-05-27	294.361	429.154
0.71	0.37	0.15	1.85	1.03	49.3	0	2	1	1	3	0	23.2	22.9	0	0	1990-04-25	2003-05-27	211.314	266.206
-0.75	-0.53	-0.77	-0.14	0.09	49.6	1	1	3	1	3	0	26.73	28.38	2	1	1991-03-25	2003-05-27	367.552	465.496
-0.22	-0.12	-0.32	0.22	-0.98	49.2	1	1	3	5	6	0	22.73	23.06	2	2	1990-11-19	2003-05-27	197.769	323.48
0.01	0.23	-0.04	0.85	0.78	49.9	0	2	2	3	5	0	23.76	23.59	0	0	1990-03-07	2003-05-29	318.738	384.825
0.29	1.2	-0.4	-0.46	-0.17	49.1	1	1	3	2	4	0	21.51	21.69	2	2	1990-06-26	2003-05-29	319.578	419.187
-0.81	-1.56	-0.41	-1.09	-1.58	51.5	0	1	3	3	6	0	23.58	26.55	0	0	1990-04-03	2003-05-29	290.748	431.973
0.59	1.04	0.59	0.22	0.45	49	1	2	1	1	1	0	23.5	26.37	0	0	1990-04-24	2003-05-29	228.914	309.04
0.46	-0.1	0.42	0.22	0.8	50.5	1	3	3	3	5	0	24.16	24.19	0	0	1990-10-24	2003-06-02	200.338	290.651
0.04	-0.3	-0.52	-0.14	-0.09	50.6	0	4	1	3	4	0	33.38	38.67	1	1	1990-09-10	2003-06-02	306.675	0
0.7	1.12	0.48	0.85	-0.17	50.6	1	2	3	3	3	0	25.3	29.21	0	0	1990-03-21	2003-06-02	245.199	331.981
-0.1	0.04	-0.73	-0.14	-0.17	49.9	1	3	1	1	5	0	19.18	20.94	0	0	1989-12-18	2003-06-02	233.041	371.501
-0.07	-0.43	-0.6	0.54	-0.11	50.8	1	4	1	2	3	0	23.06	23.15	0	0	1991-02-25	2003-06-02	309.294	305.877
-1.83	-0.53	-0.67	-1.46	-1.24	49.8	0	3	3	3	3	0	25.07	28.36	0	0	1990-09-10	2003-06-03	320.876	416.009
0.6	0.18	0.57	1.17	1.03	51.1	1	3	2	2	6	1	20.87	22.61	2	2	1990-09-18	2003-06-03	250.813	358.442
0.37	0.12	0.08	1.85	0.71	48.6	1	2	4	4	1	0	27.84	34.51	2	2	1990-09-17	2003-06-03	263.154	410.779
0.45	0.25	0.52	1.17	0.42	48.7	1	3	3	3	4	0	28.18	31.08	0	0	1990-05-23	2003-06-03	289.801	382.847
-1.37	-2.19	-0.83	-0.46	-0.22	49.4	1	4	2	3	3	0	23.57	24.91	2	2	1990-09-03	2003-06-04	215.91	434.214
0.87	0.58	-0.17	1.53	-0.64	49.4	1	3	2	2	6	0	24.58	27.62	2	1	1991-02-20	2003-06-04	248.867	362.196
0.67	1.35	0.84	0.22	0.56	49.7	1	2	1	1	2	0	21.73	24.29	0	0	1990-09-18	2003-06-04	227.375	310.258
-1.1	-0.79	-0.35	-0.46	-1.62	49.2	1	2	3	3	3	0	30.75	33.83	2	2	1991-02-12	2003-06-09	245.204	405.773
0.26	-0.25	-0.32	0.54	0.98	50.5	1	2	1	3	3	0	25.41	24.46	2	1	1990-10-29	2003-06-09	318.915	415.136
0.57	1.1	0.32	1.17	0.58	50.9	1	4	1	2	6	0	26.66	24.32	0	0	1991-05-22	2003-06-09	0	261.621
0.54	-0.07	0.26	0.54	-1.56	49.1	1	4	2	3	4	0	27.34	34.86	2	2	1990-04-03	2003-06-09	236.343	406.963
-0.04		-1.02	-0.14	-0.66	48.7	1	1	3	5	5	0	23.54	26.21	0	0	1990-10-02	2003-06-09	263.122	412.587
-0.04	-0.32	-0.34	-0.14	0.25	50.4	0	4	2	3	4	0	25.51	30.63	2	2	1990-07-11	2003-06-10	262.537	436.791
0.05	-0.7	-0.07	-1.77	-0.91	50	1	3	3	3	6	0	27.57	28.93	1	2	1991-04-10	2003-06-10	289.228	418.28
0.61	0.18	0.65	1.85	0.71	48.7	1	2	1	1	1	0	27.99	28.47	1	1	1991-05-15	2003-06-10	230.459	390.772
0.48	1.05	-0.03	1.17	1.03	49.6	1	3	2	2	5	0	22.12	22.57	2	2	1989-12-20	2003-06-10	258.101	293.666
0.62	1.16	0.93	1.17	0.67	50.8	1	4	3	2	2	1	27.92	30.41	2	1	1990-03-19	2003-06-10	211.447	316.782
0.31	0.57	0.51	0.54	-0.29	48.7	1	1	1	3	5	1	26.51	28.79	1	1	1989-11-27	2003-06-10	305.191	363.069
-0.36		-0.06	0.54	-1.24	50.8	1	3	3	4	5	0	23.87	24.71	0	0	1990-01-24	2003-06-11	253.922	307.761
-0.63	-0.91	-0.29	-2.4	0.38	50.4	1	2	4	2	4	1	26.2	32.56	1	2	1991-05-28	2003-06-11	0	421.62
0.28	0.02	0.21	0.85	0.71	50.6	1	3	1	2	3	0	23.17	25.42	2	2	1990-07-11	2003-06-11	227.085	305.642
-1.45		0.35	0.85	0.78	48.7	1	4	4	3	2	0	21.81	25.16	2	2	1990-02-07	2003-06-11	285.721	305.651
0.73	0.98	0.89	1.17	-0.07	50.1	1	3	2	1	6	0	23.2	23.81	2	2	1990-08-01	2003-06-11	258.492	381.245
0.26	-0.23	-0.59	0.22	0.69	50.9	1	3	2	3	4	0	30.26	35.82	1	1	1990-04-02	2003-06-16	273.209	421.332
-1.44	-1.15	-2.14	-1.46	-1.71	49.3	0	3	3	5	3	0	27.39	26.85	0	0	1990-02-19	2003-06-16	301.153	404.89
0.61	0.64	0.84	-0.46	0.83	49.9	1	2	1	1	1	0	24.64	27.27	2	2	1990-04-25	2003-06-16	309.516	330.38
0.64	0.74	-0.06	1.85	0.2	48.8	1	2	1	1	1	0	20.26	22.91	1	1	1989-12-25	2003-06-16	172.858	380.607
0.14	0.35	0.23	0.54	1.16	48.9	1	1	1	3	1	1	22.59	23.38	2	2	1990-01-24	2003-06-16	281.028	409.682
-0.62	-0.82	-0.46	-0.46	-1.04	48.9	1	3	4	4	4	0	29.66	31.37	2	2	1989-12-06	2003-06-16	310.33	401.094
-3.47	-2.19	-1.48	-1.09	-0.84	50.5	1	1	3	2	6	0	24.84	26.52	0	0	1990-11-19	2003-06-16	257.107	413.916
0.38	0.89	0.77	0.54	0.76	49.1	0	4	2	2	6	0	25.45	21.65	0	0	1991-02-12	2003-06-16	217.771	299.366
0.03	0.74	0.5	1.17	1.03	49.2	0	2	1	1	3	1	23.94	25.65	1	1	1990-08-13	2003-06-16	303.773	393.296
0.02	-0.06	-0.22	1.17	1.16	49.9	1	1	1	2	6	0	25.22	27.74	0	0	1990-04-23	2003-06-18	258.943	348.553
0.58	1.24	0.47	1.53	-0.91	50.2	0	2	1	1	6	1	23.28	26.21	0	0	1990-12-11	2003-06-18	226	349.791
1.11	1.08	-0.04	2.16	1.09	48.9	1	4	2	3	4	0	21.43	22.81	2	1	1990-10-22	2003-06-18	324.006	384.719
0.19	-0.91	0.7	0.85	0.78	50.6	1	4	2	2	3	0	27.9	24.12	0	0	1991-02-05	2003-06-18	348.854	366.09
-0.64	-0.41	-0.24	0.54	1.16	49.5	1	2	4	2	4	0	28.88	31.74	1	1	1990-12-18	2003-06-18	253.628	347.432
-0.13	0.84	0.16	-0.14	0.71	49.6	1	1	2	5	3	0	24.05	25.37	0	0	1990-05-02	2003-06-23	211.554	278.082
0.39	0.33	0.54	0.85	0.49	49.3	1	4	3	2	3	0	22.68	26.33	2	1	1990-11-12	2003-06-23	239.457	319.662
0.41	0.13	0.64	-0.14	1.09	49.9	1	3	2	3	1	0	23.78	25.03	2	2	1990-02-05	2003-06-23	238.626	355.733
0.6	1.59	0.52	0.22	0.09	50.2	1	2	2	2	3	0	28.99	32.08	0	0	1991-01-02	2003-06-23	300.287	392.218
-1.6	-2.19	-1.47	-0.14	-1.18	50.3	1	3	1	3	6	0	24.91	29.58	0	0	1991-02-27	2003-06-23	323.202	404.232
0.52	0.11	0.61	1.53	0.16	48.8	1	1	3	4	5	0	22.69	25.45	0	0	1990-04-23	2003-06-23	317.274	397.129
-0.71	-0.45	-0.81	1.85	1.09	49.5	1	4	1	1	5	1	21.18	21.52	0	0	1990-06-12	2003-06-23	252.179	369.796
-0.28	-0.25	-0.03	-1.46	-0.11	49.3	0	2	3	3	6	0	29.23	34.91	2	2	1990-07-17	2003-06-24	247.846	414.169
0.77	0.99	0.74	0.54	0.42	50.7	0	4	3	2	3	0	27.58	24.12	2	2	1990-07-18	2003-06-24	298.489	304.533
0.55	0.49	-0.12	-0.46		50	1	3	1	2	3	1	21.35	22.15	1	1	1991-01-29	2003-06-24	163.351	267.56
-0.04	0.28	0.67	1.17	0.49	49.6	1	3	1	1	3	1	19.32	23.28	0	0	1990-11-14	2003-06-24	163.568	272.379
-0.58	-0.29	-1.11	-1.77	0.09	49.2	0	3	2	3	6	0	33.83	29.73	0	0	1991-03-11	2003-06-24	238.123	292.45
-0.02	-0.23	-0.02	0.54	1.09	50.7	1	4	4	2	4	0	30.39	36.59	0	0	1990-09-10	2003-06-24	270.855	361.774
0.05	-0.51	0.29	0.22	-0.98	49.9	1	3	3	4	1	0	24.52	26.61	2	2	1990-12-25	2003-06-24	239.392	291.762
0.24	0.62	0.52	1.53	0.85	49.8	0	3	2	3	3	0	22.48	23.07	0	0	1991-03-06	2003-06-25	306.25	351.059
0.42	0.98	0.53	0.54	0.85	50.2	1	3	2	1	2	1	25.55	28.8	0	0	1990-02-14	2003-06-25	277.23	328.051
0.04	-0.35	-0.51	-0.14	0.67	50.1	0	3	3	3	6	0	24.83	28.47	2	2	1990-07-04	2003-06-25	210.544	371.242
0.42	-0.48	0.18	-0.77	-0.42	49.6	1	3	3	5	4	0	28.21	31.34	0	0	1990-08-07	2003-06-25	303.056	345.221
0.15	0.39	-0.13	0.85	0.42	50.8	1	4	2	2	4	0	32.36	31.05	0	0	1991-02-12	2003-06-25	319.279	433.978
0.33	-0.12	0.2	0.22	-0.42	50.4	0	1	1	2	5	0	26.18	29.07	0	0	1990-07-23	2003-06-25	300.865	455.584
0.19	-0.82	-0.18	-2.4	0.42	49.8	1	4	4	2	5	0	24.41	26.91	1	1	1990-02-26	2003-06-30	179.916	283.304
-0.69	-0.76	-0.07	-0.14	-0.58	49.3	0	4	3	3	5	1	29.08	33.69	0	0	1990-07-09	2003-06-30	288.582	356.507
0.86	1.7	0.93	1.17	0.85	50.5	1	4	1	2	5	0	23.22	24.46	0	0	1990-02-06	2003-06-30	294.678	322.236
0.06	-0.57	-0.09	0.85	1.09	49.3	1	1	3	2	3	0	19.19	22.9	2	1	1990-09-03	2003-06-30	185.212	310.055
-0.14	-1.42	-0.44	-1.77	-1.78	49	0	2	3	5	4	0	23.68	31.36	0	0	1990-07-18	2003-06-30	339.831	380.202
0.62	-0.14	1.21	0.54	0.51	50.2	1	2	1	1	3	0	23.18	23.54	0	0	1989-12-20	2003-06-30	275.389	296.426
0.24	0.33	-0.35	0.22	-0.82	50.7	0	4	1	2	4	0	24.21	26.89	0	0	1991-01-07	2003-07-01	209.066	402.575
-0.39	-1.1	-0.92	-1.09	-1.84	50	1	1	3	3	5	0	23.96	26.37	2	2	1991-01-01	2003-07-01	272.859	336.564
-0.41	0.14	0.11	-2.08	0.29	48.8	1	4	3	2	5	0	27.51	27.43	2	1	1990-10-22	2003-07-01	297.165	354.817
0.53	1.06	0.73	-0.14	1.03	49.3	1	2	1	2	1	0	22.98	24.47	0	0	1991-03-20	2003-07-01	222.529	313.377
0.38	0.31	-0.43	-0.77	0.16	49.5	0	2	1	1	2	1	21.9	28.25	0	0	1990-07-16	2003-07-01	222.323	365.739
0.42	0.51	0.56	0.85	0.98	50.2	1	3	3	3	4	1	25.03	25.05	1	1	1990-07-03	2003-07-01	306.221	408.053
-1.33	-2.19	-1.11	-0.14	-1.87	49.9	1	4	3	2	3	1	23.88	31.01	0	0	1990-11-12	2002-07-01	217.631	271.62
0.41	0.46	0.31	-2.08	-2.42	50.5	0	3	3	3	6	0	23.03	24.74	0	0	1989-11-20	2003-07-02	242.715	343.981
0.35	1.03	0.77	0.22	1.03	48.8	1	1	1	1	3	1	23.35	24.68	0	0	1991-02-13	2003-07-02	183.111	293.784
-0.24		0.22	0.22	-1.64	51.4	1	3	3	2	2	0	32.92	33.96	2	2	1990-10-08	2003-07-07	332.729	441.92
0.35	1.03	0.45	-0.77	0.96	51	1	4	2	3	4	0	27.17	29.83	1	2	1989-12-26	2003-07-07	302.357	414.702
-0.2	-0.97	-1.11	-1.77	-1.82	50.5	0	1	3	4	6	0	22.32	28.43	2	2	1990-01-29	2003-07-07	222.882	318.465
0.04	-0.06	-0.41	0.22	-0.17	50.8	1	4	1	1	1	0	21.65	24	0	0	1990-10-09	2003-07-07	215.365	354.942
0.66	1.63	0.63	0.22	1.09	50.3	0	2	1	1	1	1	22.47	26.4	1	1	1991-04-16	2003-07-07	217.773	309.607
0.5	-0.39	-0.02	-0.46	-1.56	48.9	0	4	2	2	5	1	26.68	27.7	2	2	1990-02-20	2003-07-08	234.142	292.35
-3.1		-2.21	-2.08	-0.04	49.6	1	2	3	4	3	0	30.17	35.72	0	0	1990-11-28	2003-07-08	263.863	399.947
0.34		0.37	1.17	1.09	49.3	1	3	3	5	5	0	18.33	22.91	2	1	1990-11-12	2003-07-08	266.03	400.104
0.58	1.01	1.11	1.53	0.96	48.9	1	2	1	1	1	1	21.45	27.29	0	0	1989-12-19	2003-07-08	0	366.172
0.35	0.21	0.26	0.54	0.83	50.2	1	4	2	4	3	1	26.27	27.11	2	2	1989-11-28	2003-07-08	190.262	280.012
0.33	0.21	0.63	0.22	0.71	49.5	1	3	3	3	5	0	26.47	29.63	2	2	1990-08-06	2003-07-09	368.005	431.26
-0.22	-0.73	-0.83	-1.09	-1.42	50.2	1	3	3	4	6	0	28.04	27.48	2	1	1991-01-09	2003-07-09	306.955	370.435
0.41	0.26	0.59	0.54	0.13	48.8	1	3	2	3	4	1	29.16	33.04	2	2	1990-05-21	2003-07-09	237.358	421.549
0.32	1.12	0.16	0.54	0.38	49	1	3	2	4	3	1	21.7	24.28	0	0	1990-02-19	2003-07-09	213.103	305.031
-1.22	-1.81	-0.95	-0.46	0.31	49	1	3	3	5	6	0	27.5	27.47	2	2	1990-10-29	2003-07-09	318.157	422.182
-1.26	-1.43	-1.29	-1.77	0.29	50.6	0	3	4	4	6	0	31.08	36.1	2	2	1990-09-04	2003-07-09	0	339.582
0.54	0.37	0.27	0.54	-1.11	49	1	4	3	4	5	0	28.04	28.88	1	1	1990-08-28	2003-07-09	239.395	385.61
-0.22	-0.49	-0.67	1.53	0.49	49.6	1	4	2	4	3	0	24.31	21.28	2	1	1990-11-26	2003-07-09	314.645	338.696
-1.5	-0.59	-0.98	-0.14	-1.82	49.6	1	4	3	2	5	0	23.42	24.94	0	0	1991-01-14	2003-07-14	369.056	333.675
0.22	0.04	-0.35	-0.14	-0.64	49.7	1	2	1	1	1	1	19.71	23.55	0	0	1990-05-28	2003-02-14	181.961	349.383
0.43	0.3	0.6	-1.46	0.42	49.2	1	4	1	4	4	0	25.65	27.75	2	1	1990-06-05	2003-07-14	290.264	318.747
0.42	0.7	0.17	-0.46	1.03	48.8	0	2	1	1	1	0	30.08	30.12	1	1	1990-05-23	2003-07-14	228.922	314.332
0.26	0.89	0.88	0.22	0.71	48.9	1	3	3	4	5	0	26.61	26.58	2	2	1990-05-01	2003-07-14	221.665	286.564
0.24	1.02	0.32	1.53	0.58	50.9	1	1	1	1	6	1	27.6	31.47	0	0	1990-01-24	2003-07-14	255.856	404.956
0.73	2.03	1.56	0.22	0.98	49.9	1	4	1	1	1	1	26.67	32.15	0	0	1990-02-13	2003-07-15	0	408.441
0	-0.15	-0.06	1.53	1.03	49.5	1	2	2	3	6	0	25.77	23.09	2	1	1990-09-18	2003-07-15	334.519	367.592
0.29	-0.12	0.48	-0.77	-0.4	48.8	1	1	3	4	5	0	23.32	27.9	2	2	1990-06-19	2003-07-15	259.821	376.056
-0.88	-1.92	-0.54	-0.14	0.42	49.5	1	1	3	5	6	1	23.32	25.15	2	1	1990-04-04	2003-07-15	197.631	286.842
0.56	1.01	0.72	1.17	1.23	50.7	1	2	1	1	2	0	21.4	23.37	0	0	1990-11-26	2003-07-15	263.47	338.023
-0.36	-1.31	-0.61	-0.14	1.03	49.1	1	4	3	2	3	0	23.78	26.53	0	0	1990-07-25	2003-07-15	236.072	314.013
-2.26	-1.69	-1.38	-1.46	-2.56	48.8	1	3	3	4	6	0	24.05	26.06	2	1	1990-08-28	2003-07-16	350.788	388.99
-0.72	-0.89	-0.07	-0.46	-2.56	50.3	1	2	3	5	5	0	25.5	28.77	2	2	1990-11-13	2003-07-16	315.205	422.991
-0.32	-0.03	-0.77	1.53	0.45	51.1	1	4	2	2	5	1	25.95	29.81	2	2	1990-06-19	2003-07-16	283.008	338.734
0.11	0.13	0.45	-1.09	0.65	50.6	0	1	3	3	4	0	23.85	25.33	1	1	1991-01-08	2003-07-16	354.42	382.379
0.31	-0.01	-0.5	-0.46	0.47	48.7	1	1	3	5	6	0	23.97	24.48	2	1	1991-04-15	2003-07-16	231.144	309.579
0.46	0.07	-0.18	0.22	0.71	48.7	1	2	1	1	2	1	20.04	22.11	1	1	1990-12-03	2003-07-16	223.356	306.299
0.39	-0.02	0.21	-1.46	0.16	50	0	1	1	2	3	0	22.36	22.71	0	0	1990-07-16	2003-07-16	207.956	277.38
-0.5	-0.5	0.8	-0.46	-1.11	50.8	0	2	1	1	5	0	21.43	21.94	1	1	1990-11-13	2003-07-16	257.213	268.424
-0.22	-0.27	-0.15	-1.46	-1.64	50.6	1	4	4	2	4	0	23.09	27.26	0	0	1990-02-25	2003-07-16	245.16	366.082
0.22	0.05	0.22	0.54	0.16	50.7	1	3	3	4	6	0	30.83	28.48	2	2	1991-04-15	2003-07-21	237.617	265.914
0.02	-0.3	-0.11	0.22	-0.16	50	0	4	3	4	6	0	25.43	24.15	2	2	1990-05-07	2003-07-21	220.518	311.236
0.62	0.01	0.32	1.17	0.89	48.9	1	4	3	2	3	1	25.25	24.31	2	2	1990-11-07	2003-07-21	233.742	392.483
0.26	0.73	0.37	-0.14	0.36	51	1	3	1	1	1	1	25.29	27.11	1	1	1991-04-10	2003-07-22	188.072	322.294
0.42	0.58	0.3	0.22	-0.35	49.3	1	1	2	5	5	0	25.8	25.44	0	0	1991-05-28	2003-07-22	0	374.942
0.78	0.62	1.06	0.22	-0.04	49.4	1	2	3	4	3	0	22.17	24.82	2	2	1991-06-12	2003-07-22	0	378.618
0.6	1.13	1.11	1.17	0.71	49.9	0	2	1	3	3	0	22.58	21.42	0	0	1990-02-14	2003-07-22	235.077	273.227
-0.01	0.42	-0.16	0.54	-0.04	50.8	1	2	1	3	1	0	21.57	24.02	2	2	1990-07-25	2003-07-22	295.483	345.361
0.17	0.1	0.96	0.54	0.58	49	1	2	2	2	3	1	25.95	28.28	1	1	1990-12-31	2003-07-23	292.543	375.955
-0.49	-0.42	-0.74	-1.09	0.02	50.3	0	3	1	2	3	1	23.86	24.26	0	0	1990-06-11	2003-07-23	245.492	286.857
0.28	-0.15	-0.26	-0.14	0.36	49.7	0	2	1	4	2	0	22.33	24.9	2	2	1990-10-23	2003-07-23	275.185	306.101
0.58	1.26	0.55	1.17	0.91	49.4	1	4	2	3	3	0	28.43	27.54	2	2	1990-09-17	2003-07-23	285.217	389.504
0.42	0.31	0.31	-0.77	0.8	49.1	0	3	1	1	1	0	23.61	25.24	0	0	1990-03-20	2003-07-23	282.093	287.62
0.49	1.04	0.9	0.54	0.96	48.7	1	2	1	2	1	0	29.45	31.68	2	1	1990-10-08	2003-07-23	329.676	412.89
-0.81	-1.32	-0.48	0.85	-1.56	50.2	1	1	3	3	2	0	24.94	29.25	2	2	1990-10-24	2003-07-23	264.378	449.975
-0.33	0.06	-0.55	-0.46	0.02	49	0	3	1	2	6	0	20.06	19.12	0	0	1990-10-24	2003-07-29	192.489	266.746
0.33	0.21	0.34	-0.14	0.96	49.1	1	4	3	3	3	1	19.51	20.18	2	1	1990-10-23	2003-07-29	351.479	499.947
0.57	0.76	0.91	1.53	0.96	51	1	4	3	3	3	1	24.48	33.09	2	1	1990-08-06	2003-07-29	294.052	395.6
0.3	0.92	0.07	2.16	-0.6	50.5	1	4	3	3	3	0	24.88	25.16	1	1	1990-02-07	2003-07-29	240.219	295.963
-0.5	0.22	-0.18	-1.77	0.36	51	0	3	3	3	2	0	21.44	22.51	0	0	1991-01-07	2003-07-30	322.026	406.808
-0.07		-0.33		-1.98	50.8	0	1	2	3	6	0	25.17	21.62	2	2	1991-03-27	2003-08-04	0	290.332
-0.39	-0.38	-1.07	0.22	-1.69	48.7	0	4	1	1	1	0	31.99	32.89	0	0	1990-09-25	2003-08-04	0	412.468
-0.51		0.16	-0.46	-1.42	50.9	1	1	3	3	6	1	21.99	25.69	1	2	1990-02-27	2003-08-04	167.914	431.932
0	-0.34	-0.2	0.54	0.29	49.6	0	3	2	3	5	0	21	21.49	0	0	1990-09-03	2003-08-04	217.598	316.215
0.49	-0.16	0.69	0.22	-0.35	50.1	1	4	3	2	4	0	28.63	27.05	2	1	1990-06-11	2003-08-04	226.966	351.007
0.07	0.13	-0.31	-1.46	1.03	50.7	0	2	1	1	1	1	23.76	23.62	0	0	1990-07-23	2003-08-04	289.409	374.471
-1.86	-0.25	-1.76	-1.46	0.96	48.8	0	1	3	3	4	0	24.93	28.26	0	0	1990-04-23	2003-08-05	283.48	343.787
-2.1	-0.71	-1.49	-1.46	0.42	51.7	0	4	3	3	5	1	19.43	19.89	2	2	1989-11-28	2003-08-05	299.542	336.749
0.32	-0.57	0.45	2.16	0.96	49.8	1	4	1	2	1	0	22.44	27.03	0	0	1990-12-04	2003-08-05	281.415	420.605
-0.37	-0.29	-0.52	0.54	-2.04	49.2	1	2	3	2	3	0	30.13	33.74	2	1	1990-07-30	2003-08-05	308.136	323.092
-0.52	-0.66		-1.09	1.09	50	1	4	1	1	4	0	24.4	25.75	2	2	1989-12-18	2003-08-11	262.367	347.689
-0.11	-1.08	-0.14	0.22	-0.22	49.6	1	4	2	3	6	1	23.91	24.83	0	0	1990-02-19	2003-08-11	232.242	271.23
0.58	-0.63	0.14	1.53	0.89	49.1	0	2	1	1	1	0	20.52	20.35	0	0	1991-02-20	2003-08-11	285.725	333.936
0.78	1.48	-0.33	1.17	-0.55	50.7	1	4	2	2	4	1	22.85	25.52	0	0	1990-12-12	2003-08-13	220.537	263.102
-0.25	-0.49	-0.45	0.85	0.67	50.3	0	1	2	3	3	0	27.36	26.59	1	1	1990-07-23	2003-08-13	283.57	316.442
0.63	0.79	0.84	1.85	0.42	49	1	4	1	1	2	0	28.27	30.23	0	0	1990-08-08	2003-08-19	265.164	302.572
0.48	0.13	0.27	-0.14	0.16	49.9	1	2	1	1	6	0	23.99	27.47	0	0	1990-02-12	2003-08-19	280.114	320.422
-0.08	-0.18	-0.3	0.85	1.23	51.2	0	3	2	2	1	0	20.19	24.09	0	0	1990-10-08	2003-08-20	282.931	445.737
0.51	0.6	0.4	0.85	0.74	49	1	4	1	1	2	0	20.73	23.89	0	0	1990-04-18	2003-08-20	206.194	297.882
0.94	0.97	1.22	1.85	0.29	50.7	1	2	2	2	2	0	24.15	29.57	2	1	1990-12-24	2003-08-20	263.766	394.141
0.65	-0.08	-0.16	0.85	-0.29	48.9	1	2	2	3	1	0	26.9	29.99	0	0	1990-07-10	2003-09-02	318.686	472.763
-0.23	-1.05	-1.29	-2.08	-1.64	50.2	1	1	4	4	5	0	28.31	29.94	2	2	1990-05-22	2003-09-02	279.866	402.001
-1.24	-0.91	-0.48	-0.77	-0.84	49.3	1	1	3	2	4	0	32.07	34.06	2	1	1991-04-22	2003-09-03	271.455	346.105
0.1	-0.28	-0.32	-0.46	0.8	49.5	1	4	1	1	3	0	20.09	21.73	2	1	1989-12-26	2003-09-03	263.333	324.608
0.05	0.74	-0.11	0.22	-0.02	49.5	0	4	1	3	1	0	19.65	20.86	0	0	1989-11-22	2003-09-08	232.542	298.443
0.13	-0.74	-0.02	-0.77	-0.17	50.1	1	1	3	5	6	0	25.56	25.66	0	0	1990-01-16	2003-09-08	226.223	273.28
-0.43	-0.45	0.38	0.54	0.33	48.9	1	1	3	3	3	1	26.79	29.03	2	2	1990-02-07	2003-09-08	346.776	389.938
-0.68	-0.74	-0.36	0.22	-1.4	49	1	3	3	3	6	0	22.88	25.3	0	0	1990-05-23	2003-09-09	211.623	397.634
-0.59		-0.35	-1.46	0	49.1	1	1	4	5	5	0	23.57	25.55	2	2	1990-09-11	2003-09-10	276.287	364.982
-0.99	-1.5	-1.67	-1.77	-1.49	50.9	1	3	4	3	3	1	25.81	27.69	1	1	1991-01-28	2003-09-10	255.994	334.175
0.04	0.38	0.42	1.53	0.65	48.8	0	2	1	2	1	0	23.02	24.84	1	1	1991-03-04	2003-09-10	342.387	304.116
-0.54	-0.43	0.12	0.54	-1.42	49.2	1	4	2	3	3	1	23.24	28.35	1	1	1990-03-19	2003-09-15	228.11	347.593
-0.46	-0.34	-0.5	-1.77	0.16	50.3	1	3	3	3	6	0	25.05	28.12	0	0	1990-03-27	2003-09-16	349.842	418.355
0.68	1.28	0.61	0.85	1.23	49.5	0	4	1	2	2	1	22.21	26.6	0	0	1990-01-24	2003-09-17	276.512	358.376
-1.28		-0.38	-0.77	-0.06	49.5	1	1	1	2	6	0	28.55	35.43	2	1	1990-11-20	2003-09-22	328.723	322.745
0.64	0.86	0.67	1.53	1.09	50.8	1	3	1	1	3	1	25.18	25.12	0	0	1990-10-17	2003-10-13	297.879	368.182
-0.82	-1.05	-0.69	-2.08	-1.11	50.3	1	4	4	5	4	0	28.36	29.62	1	1	1990-04-03	2003-10-20	295.76	360.878
0.67	1.81	0.84	0.54	0.38	50.2	0	4	1	2	1	0	23.68	25.21	0	0	1990-04-23	2003-10-28	258.508	305.302
0.24	-0.2	-0.1	-0.14	-1.31	50.5	1	1	3	5	3	0	16.62	22.82	2	2	1990-05-29	2003-10-28	147.002	330.736
0.27	0.57	0.34	-0.14	0.09	48.8	1	1	3	3	5	1	21.95	22.71	0	0	1990-03-05	2003-11-05	192.418	301.767
-0.61	-1.15	0.65	1.53	0.02	50.5	1	3	3	3	4	0	22.73	24.55	1	1	1990-04-02	2003-11-10	242.493	360.013
-0.78	-2.79	-0.62	0.85	0.56	49	0	1	1	2	4	1	19.04	21.03	0	0	1990-02-07	2003-11-12	237.719	365.971
0.04	0.15	0.4	-1.09	0.09	50.5	1	1	3	4	6	0	23.07	26.34	0	0	1990-12-26	2003-11-18	339.125	357.351
-0.35	0.21	-0.87	-0.46	-1.46	50	0	2	2	2	3	1	19.31	20.11	2	1	1990-01-30	2003-11-19	249.194	419.803
-0.29	0.01	0.04	-0.14	-1.76	50.8	0	4	2	3	3	1	22.47	26.06	0	0	1991-02-06	2003-11-24	228.789	452.951
0.11	-0.54	-0.11	1.17	0.85	49.3	1	3	3	4	4	1	21.78	22.94	2	2	1989-12-05	2003-11-25	210.575	456.473
-0.15	-1.2	-0.84	-0.77	-0.29	50.7	1	4	3	2	6	0	32.31	33.91	0	0	1990-04-24	2003-11-26	334.39	409.631
-1.04	-1.24	-0.91	-0.77	-1.2	51.1	0	3	3	4	6	0	39.92	40.7	2	2	1991-04-16	2003-12-01	359.161	458.089
0.3	0.7	0.9	0.54	0.65	49.4	0	4	1	1	2	1	26.06	26.06	0	0	1990-04-23	2003-12-05	328.601	358.379
-0.4	-0.41	-0.03	0.85	0.49	49.9	1	1	3	3	5	1	29.22	37.38	2	1	1991-01-09	2003-12-05	362.79	474.76
-0.05	0.3	-0.27	0.22	0.96	50.2	0	2	2	3	5	0	20.94	21.07	2	2	1990-01-02	2003-12-16	302.63	350.891
0.58	0.54	-0.76	-0.77	-0.49	51.3	0	3	1	2	4	0	22.67	25.09	0	0	1990-06-27	2003-12-22	216.653	392.915
0.89	1.1	1.2	1.53	0.71	50.2	1	3	1	1	6	1	24.11	29.33	0	0	1990-05-21	2003-12-29	213.825	410.678
-0.86	-1.41	-0.48	-1.46	-1.49	51	1	1	3	5	4	0	22.73	23.85	2	2	1990-10-17	2004-01-14	216.429	369.087
0.1	-0.67	-0.09	-1.09	-1.42	49.6	1	1	3	3	5	0	26.12	25.9	2	2	1991-01-30	2004-01-18	185.652	340.631
0.3	-0.83	-0.08	-0.14	0.74	49.6	1	1	3	5	6	0	22.99	28.64	0	0	1990-07-10	2004-01-18	267.859	441.602
0.1	0.88	-0.31	-0.46	-0.49	49.4	1	3	1	1	1	0	27.4	27.33	0	0	1990-02-20	2004-01-28	299.223	404.832
-0.17	-0.6	0.06	0.85	0.83	50.2	0	4	3	3	5	0	26.88	29.54	0	0	1989-12-27	2004-02-02	366.081	420.29
0.54	0.62	0.77	0.54	0.23	48.7	0	2	1	1	1	0	22.83	26.43	0	0	1991-05-01	2004-02-02	207.358	412.384
0.78	2.11	0.8	-0.46	0.89	50.3	1	3	1	2	6	0	22.77	23.56	0	0	1990-12-04	2004-02-04	249.051	378.476
-0.97	-0.94	-0.17	-1.77	-0.11	51.4	1	1	3	3	5	0	25.2	30.08	2	2	1990-05-02	2004-02-09	217.675	360.38
0.48	0.41	1.22	1.17	-0.98	49.4	1	4	1	4	4	1	27.81	29.93	2	2	1990-01-03	2004-02-10	277.999	369.66
-0.33	-1.09	0.54	0.22	0.38	49.5	1	3	1	2	6	0	28.47	30.34	0	0	1990-09-11	2004-02-10	340.355	426.403
0.1		-0.06	-0.77	-0.98	49.2	1	3	1	1	3	1	34.97	34.55	2	2	1991-05-08	2004-02-16	381.355	422.528
0.81	0.99	0.76	-0.46	0.22	51.2	1	2	2	1	3	0	20.54	24.39	2	1	1990-05-02	2004-02-17	248.927	397.452
-0.03	-0.42	0.32	-0.14	-0.17	49.4	1	4	2	2	3	0	25.66	25.69	1	2	1990-01-01	2004-02-17	256.376	305.38
-0.86	-0.48	0.07	-0.14	0.54	51.3	1	1	3	5	6	0	23.01	26.38	2	2	1990-06-25	2004-02-17	276.661	395.959
0.47	0.52	-0.69	-0.77	-1.56	49.6	0	1	1	1	4	1	30.43	36.26	0	0	1991-05-20	2004-02-20	0	370.872
0.35	0.46	-0.36	-1.46	-1.82	50.3	1	4	4	2	5	0	19.59	23.96	0	0	1990-04-04	2004-02-20	116.37	260.297
0.32	-0.62	1.12	1.17	0.54	50.1	0	4	2	3	6	0	22.85	21.2	2	2	1990-10-23	2004-02-20	295.197	371.03
0.45	0.06	0.37	1.53	1.16	49.9	1	3	2	3	4	0	28.73	41.06	2	1	1990-07-04	2004-02-20	397.613	462.379
-0.53	0.29	-0.2	-0.14	1.03	49.9	0	3	1	3	3	0	22.77	28.67	0	0	1990-07-30	2004-02-23	279.905	401.581
0.64	0.58	0.03	-0.14	0.6	49.8	0	2	2	2	4	1	22.35	23.42	1	1	1990-08-14	2004-02-23	377.041	409.705
-0.01	-0.79	-0.08	0.22	-1.11	49.9	0	2	2	2	1	0	25.16	28.24	0	0	1991-03-19	2004-03-01	279.512	409.809
0.54	0.56	1.05	0.85	-2.42	50.3	1	1	3	3	4	1	22.97	27.49	2	1	1990-10-15	2004-04-07	295.505	357.124
0.5	-0.4	0.32	-0.14	0.22	50.6	1	2	3	3	3	0	24.53	27.25	1	1	1990-06-05	2004-03-17	208.318	438.618
0.41	0.49	0.58	0.54	0.09	49.5	1	3	3	5	4	1	22.39	26.71	0	0	1990-04-24	2004-03-24	223.601	396.335
0.33	0.02	0.35	-0.14	0.96	49.5	1	3	3	3	6	1	21.03	25.22	2	2	1989-12-18	2004-04-24	215.088	372.633
0.14	0.1	-0.18	-0.14		49.5	1	3	3	4	3	0	29.9	32.87	1	1	1990-05-07	2004-04-20	315.366	458.003
-0.18	-1.02	-0.77	-2.08	-1.78	50.3	1	1	3	4	6	0	28.36	36.82	2	2	1991-04-02	2004-04-20	261.931	454.752
0.1	0.27	-0.07	1.17	1.23	49.5	1	3	3	3	6	0	18.31	19.49	2	2	1991-01-15	2004-04-21	244.287	400.614
0.38	1.07	0.23	0.22	0.65	50.8	1	1	1	1	1	0	24.11	25.21	0	0	1990-06-06	2004-04-25	200.782	300.585
0.21	0.08	0.34	1.17	0.16	50.3	1	4	4	3	3	0	23.9	29.3	2	2	1990-05-14	2004-04-28	307.208	435.005
-0.12	-0.22	0.55	0.85	0.54	49.8	1	3	3	1	5	1	20.6	21.64	0	0	1990-11-12	2004-05-03	257.711	418.25
1.01	1.99	1.39	0.22	0.22	48.8	1	2	2	3	6	0	21.08	24.08	2	2	1990-08-27	2004-05-03	182.162	315.592
0.12	0.47	-0.96	-1.09	-1.62	50.3	1	4	3	2	3	1	28.87	31.19	1	1	1991-01-07	2004-05-05	243.586	372.18
-0.1	0.19	0.39	-0.77	0.78	50.9	0	3	1	3	3	0	30.72	30.49	0	0	1991-05-21	2004-05-10	0	336.526
0.41	0.53	0.54	0.85	-0.35	51.2	1	4	2	3	4	0	29.85	33.01	2	2	1990-05-14	2004-05-10	290.22	414.425
0.88	0.84	0.91	0.22	1.03	50.8	1	3	2	2	5	0	31.58	32.84	2	2	1990-04-24	2004-05-10	379.369	471.719
0.3	0.16	0.47	0.22	0.16	50	1	1	3	4	5	0	27.54	29.48	2	1	1990-10-17	2004-05-11	287.6	0
-0.49	-0.54	0.76	1.53	-0.04	49.3	1	4	2	2	1	1	22.26	22.46	1	1	1990-02-12	2004-05-11	198.047	261.2
-0.16		-1.53	-1.77	-1.91	49.1	1	3	3	6	5	0	27.4	26.74	2	2	1990-06-12	2004-05-12	214.616	346.854
-0.21	-0.46	0.63	-0.77	0.74	50.2	0	1	3	3	3	0	20.06	21.11	0	0	1990-03-21	2004-05-12	271.356	351.053
-0.48	-0.55	-1.07	-0.46	-0.84	49.8	1	1	3	2	5	0	28.63	32.49	2	2	1990-02-27	2004-05-19	214.555	360.096
0.2	0.18	0.11	0.54	1.16	49	0	1	1	2	3	0	20.03	20.12	2	2	1989-11-20	2004-05-19	258.051	292.386
0.14	-0.96	-0.06	-0.46	0.42	50	0	2	1	2	3	0	25.16	27.66	0	0	1990-02-26	2004-05-20	211.502	341.215
-0.78	-1.28	-1.92	-0.77	-2.42	49.2	1	3	3	3	4	0	25.52	26.31	0	0	1990-01-02	2004-05-28	342.924	352.3
0.02	-0.24	-0.24	-0.46	-0.69	48.9	0	1	3	2	4	0	22.02	22.85	2	2	1990-11-05	2004-05-31	198.388	273.617
-0.19	0.32	0.15	-0.46	0.36	51	1	1	3	5	6	0	23.89	24.85	2	2	1990-12-17	2004-06-01	247.144	348.241
0.33		0.12	-0.77	-1.66	50.1	1	4	4	5	5	1	23.2	24.71	1	1	1990-04-18	2004-06-06	250.805	323.63
-1.18	0.2	-0.59	-0.77	0.23	51.2	1	3	3	3	3	0	28.02	29.93	0	0	1990-09-11	2004-06-06	301.205	366.104
0.49	0.18	0.43	0.22	0.03	49.5	1	3	1	3	6	0	19.65	22.75	0	0	1990-08-07	2004-06-08	227.931	349.577
-0.14	-0.51	0.59	-0.77	0.83	49.2	1	4	3	4	6	0	29.53	33.58	2	1	1990-12-26	2004-06-13	315.41	422.17
0.26	0.45	-0.45	-1.09	0.51	50	0	4	1	1	3	0	20.92	23.93	0	0	1990-11-19	2004-06-16	0	306.61
0.03	-0.02	-0.15	-0.14	0.71	49.4	1	3	2	2	4	0	29.07	34.28	0	0	1990-05-02	2004-06-21	310.714	373.549
-1.13	-0.72	-0.77	-1.46		50.7	1	3	3	5	6	0	30.69	46.7	2	2	1990-11-20	2004-06-23	313.984	497.895
0.61	0.91	0.79	-1.09	0.71	50.5	1	3	2	4	5	0	24.82	29.27	1	2	1990-12-11	2004-06-29	293.095	347.345
0.15	-0.37	0.56	1.17	0.02	49.1	1	2	1	1	4	0	25.75	31.65	2	1	1990-11-13	2004-07-20	249.512	259.795
0.28	-0.41	0.43	0.22	0.67	49.7	1	3	3	5	6	0	20.7	23.71	0	0	1990-10-15	2004-08-08	219.538	334.439
0.22	-0.63	0.23	-0.77	0.49	49.5	1	1	2	4	4	0	24.84	27.65	2	1	1990-07-23	2004-08-08	211.173	329.15
0.24	0.06	-0.47	-1.09	0.89	49.6	0	4	1	3	3	1	23.84	25.41	0	0	1990-05-22	2004-08-09	174.42	294.654
-2.78	-2.19	-2.13	-1.09	-1.69	50.2	0	4	3	4	4	0	21.46	22.94	0	0	1991-01-14	2004-08-09	248.809	307.342
0.03	0.11	0.34	-0.14	-1.78	50.1	1	4	4	5	4	0	32.03	33.49	2	2	1990-03-19	2004-08-16	251.937	350.328
-3.03		-2.26	-1.77	-1.91	51.7	0	1	2	5	5	0	21.73	25.04	0	0	1990-10-31	2004-08-23	255.455	358.103
0.35	0.03	0.62	-0.14	0.45	50.9	0	3	3	2	5	0	21.64	22.43	0	0	1990-12-12	2004-08-29	218.184	253.432
0.75	1.34	0.91	0.54	0.78	50	1	2	1	2	3	0	24.81	28.97	1	1	1990-07-25	2004-08-30	236.201	353.175
-1.48	0.27	-0.61	0.54	0.36	51.1	1	4	4	3	2	0	31.43	36.59	1	1	1990-03-28	2004-09-06	189.018	285.578
-0.24	-0.2	0.08	0.85	1.03	49.9	0	3	1	1	4	1	18.23	19.01	0	0	1990-05-01	2004-09-07	247.274	310.991
-2.52	-1.32	-1.69	-0.14	0.54	49.2	1	3	4	2	6	0	29.68	30.18	2	1	1990-05-02	2004-09-08	278.795	368.849
0.29	0.27	0.96	0.54	0.36	50.8	1	2	1	1	5	0	25.1	27.72	2	2	1990-10-02	2004-09-09	238.738	309.769
0.7	0.59	-0.15	0.85	0.25	50.5	1	3	1	1	3	0	25.81	30.38	0	0	1990-04-24	2004-09-09	256.1	342.019
0.6	0.85	-0.12	0.85	-0.22	49.2	1	2	1	3	5	1	20.98	22.58	1	1	1990-05-08	2004-09-09	0	323.83
0.27	-0.13	0.37	-0.46	0.67	51.1	1	1	3	2	4	0	25.43	27.91	1	1	1990-12-25	2004-09-09	259.584	347.066
-0.14		-0.24	0.22	0.89	49.4	0	3	2	3	3	0	23.04	24.26	0	0	1991-03-18	2004-09-12	291.799	325.42
-0.61	-1.39	-0.64	-1.09	0.8	50.4	1	3	3	5	6	0	27.42	30.37	0	0	1990-02-27	2004-09-13	219.765	340.342
0.5	0.6	1.12	0.54	0.02	49.2	1	1	3	3	3	1	20.17	24.03	1	1	1990-06-25	2004-09-14	256.905	401.729
-0.63	-0.56	-0.62	-2.4	0.51	49.1	0	2	3	2	4	1	24.28	26.2	0	0	1990-05-02	2004-10-10	253.429	380.052
-2.31	-2.19	-0.75	-2.08	-2.42	51	1	1	3	5	3	0	20.76	19.84	0	0	1990-07-17	2004-10-17	217.678	302.835
0.24	0.05	0.61	-0.14	0.09	50.1	1	2	1	1	3	0	33.15	41.09	0	0	1990-05-15	2004-10-18	297.28	411.293
0.17	0.11	0.28	0.22	0.58	50.6	1	3	3	3	6	1	22.33	26.45	2	1	1989-11-28	2004-10-20	323.192	392.73
0.33	-0.45	-0.3	-0.77	0.6	50.1	1	1	2	5	3	0	22.87	21.29	2	2	1991-01-01	2004-10-20	252.388	300.311
-0.17	-0.57	-0.35	-0.77	-0.78	49.3	1	1	1	2	6	0	24.82	26.08	2	2	1990-05-01	2004-10-24	335.875	423.403
0.54	0.43	0.57	0.54	-0.42	48.5	1	1	3	3	6	0	23.89	26.8	2	2	1991-03-27	2004-10-26	197.76	337.819
0.27	-0.5	0.6	-0.46	0.78	49.3	1	1	2	5	3	0	22.65	24.7	0	0	1990-10-02	2004-10-31	346.708	402.563
0	-0.53	0.17	-0.14	-0.22	50.2	0	4	1	1	2	0	18.33	18.07	0	0	1990-03-13	2004-11-01	275.461	380.384
0.21	-0.05	0.26	-0.46	0.36	49.4	0	4	1	1	5	0	19.48	21.51	0	0	1990-09-24	2004-11-01	201.432	288.556
-0.81	-2.19	0.13	-0.77	-0.91	48.9	1	1	3	5	5	0	23.32	24.23	2	1	1990-09-04	2004-11-03	294.947	455.806
0.19	-0.59	0.16	-1.09	0.58	51.1	0	3	3	2	5	1	21.09	23.39	1	2	1991-04-10	2004-11-03	270.813	448.51
-0.03	-0.33	0.19	0.54	0.91	50.9	0	3	1	2	5	1	33.6	36.07	0	0	1990-01-29	2004-11-03	159.467	383.967
-0.04	0.14	0.07	0.54	0.49	51.6	0	2	2	1	1	0	21	22.71	0	0	1990-11-21	2004-11-08	242.357	390.62
0.33	-0.05	0.8	0.22	0.85	50.7	1	1	3	2	5	0	22.93	24.42	1	1	1991-02-04	2004-11-09	227.006	432.665
0.47		-0.04	-1.46	-1.91	49.8	1	1	3	2	4	0	20.83	30.39	2	2	1990-10-24	2004-11-14	307.696	531.894
0.67	0.5	0.78	-0.46	-0.06	50.2	0	3	2	3	4	0	37.26	38.39	2	2	1990-12-04	2004-11-16	357.166	319.241
-0.56	-1.12	-1.11	-0.46	-0.58	51.2	1	3	3	3	6	0	23.15	25.71	1	1	1990-09-05	2004-11-17	284.514	316.225
0.57	1.32	0.46	1.85	0.31	49.6	1	2	1	1	2	0	24.74	27.99	0	2	1989-12-18	2004-11-17	194.43	321.583
0.76	0.45	0.47	1.85	0.02	49.6	1	1	1	1	5	0	30.67	40.14	0	0	1990-07-30	2004-11-23	283.976	431.606
0.59	0.67	0.56	-1.09	0.83	49.8	0	4	1	2	2	0	22.39	23.48	0	0	1990-04-24	2004-11-24	340.305	436.472
-0.29	-1.05	-0.15	0.22	-1.82	49.7	1	3	4	5	5	0	29.61	29.35	0	0	1991-05-20	2004-11-30	351.802	338.461
0.04	0.93	0.71	0.22	0.51	50.3	1	3	1	2	4	0	25.02	27.41	0	0	1989-12-05	2004-11-30	212.726	307.375
0.42	0.86	0.63	1.17	0.85	50.8	0	1	1	3	4	0	21.88	20.08	0	0	1990-02-28	2004-12-07	201.696	341.061
0.02	-1.11	0.06	1.17	0.16	49.4	1	1	3	3	6	1	20.94	27.57	2	1	1990-03-26	2004-12-07	211.879	360.972
0.42	0.57	0.38	0.22	0.96	49.9	1	3	2	4	5	0	27.22	27.36	2	1	1991-01-14	2004-12-20	287.961	297.56
0.39	0.1	1.14	0.22	0.16	49.4	0	3	1	2	3	0	27.18	28.51	0	0	1990-04-03	2005-01-02	219.187	388.376
-0.28	-2.04	-0.47	0.85	-0.78	50.4	0	2	2	2	1	0	21.01	25.63	2	1	1991-04-24	2005-01-03	187.128	376.015
0.86	2.03	1.28	0.85	-0.78	49.3	1	2	1	1	1	1	22.94	25.47	0	0	1990-11-19	2005-01-09	277.717	303.182
0.23	0.35	0.45	1.17	0.85	49.7	0	2	2	3	3	0	24.29	27.12	0	0	1990-05-29	2005-01-18	165.931	284.695
0.08	-0.99	-0.24	0.54	0.23	50.4	1	1	3	6	6	0	25.01	25.09	2	2	1990-04-25	2005-09-14	288.159	288.796
-0.04	-0.33	0.24	-1.77	0.58	51.1	0	3	3	3	6	0	28.31	31.61	2	2	1991-03-11	2005-09-14	337.077	338.033
-0.28	-1.71	-1.14	-1.77	-1.36	50.7	1	4	3	4	6	0	30.66	36.69	2	1	1991-01-08	2005-09-28	270.466	358.518
0.37	0.58	0.74	-0.14	0.51	50.6	1	3	3	3	3	0	24.54	28.84	1	1	1990-01-08	2005-10-02	275.543	343.723
-4.07		-2.65	-2.08	-1.31	50.5	1	4	4	2	2	0	27.65	34.36	0	0	1990-08-06	2005-10-30	276.706	337.142
0.83	2.07	0.99	-0.46	0.8	50.3	1	2	1	3	1	1	26.77	27.96	1	2	1990-06-13	2005-11-14	267.743	301.676
0.67	1.25	1.08	0.85	-1.36	49	1	3	2	3	3	0	20.67	21.47	2	2	1990-11-28	2005-12-20	215.148	296.707
0.37	0.29	-0.55	1.17	0.91	51.7	1	3	1	2	3	0	25.53	26.53	0	0	1990-10-08	2006-01-02	358.042	403.641
0.05	0.08	-0.04	0.22	0.58	51.1	1	4	3	3	3	0	24.25	24.23	1	1	1990-01-08	2006-01-11	271.249	283.915
0.31	0.42	0.81	0.22	1.09	49.3	1	4	3	3	5	0	16.87	19.87	0	0	1990-11-28	2006-01-18	176.399	302.676
0.15	0.51	0.56	0.54	-0.24	50.3	0	3	1	2	3	0	24.93	25.5	0	0	1990-06-27	2006-01-31	225.108	359.547
